# Supplementary material for: Transcriptional Profiling of Hypo- and Hypervirulent Mycobacterium tuberculosis Isolates Characterised by Differential Expression of the Moa3 Operon
Source: Curr Microbiol. 2026 Jul 27;83(9):492. doi: 10.1007/s00284-026-05038-2 (PMC13407613; doi:10.1007/s00284-026-05038-2)
Supplement: Supplementary file 6 — (csv 15 KB) [file 284_2026_5038_MOESM6_ESM.csv]

Isolate	Position (H37Rv)	Ref	Alt	Type	Gene (H37Rv)	PE/PPE family	SnpEff impact	Effect	Nucleotide change	Amino acid change
SAWC5527	79575	AT	A,ACGGGT	Indel	Rv0071	No	HIGH	frameshift_variant	tca/	p.Ser31fs/c.91delT
SAWC5527	1986637	TG	TGTGAACCG	Indel	Rv1754c	No	HIGH	frameshift_variant	cgc/cgCGGTTCAc	p.Arg11_Arg12fs/c.32_33insCGGTTCA
SAWC507	1986640	G	GAA	Indel	Rv1754c	No	HIGH	frameshift_variant	cag/cagTT	p.Gln10_Arg11fs/c.30_31insTT
SAWC5527	2536140	A	ACCAAG	Indel	Rv2263	No	HIGH	frameshift_variant	gag/gaCCAAGg	p.Glu167_Arg168fs/c.501_502insCCAAG
SAWC507	2536141	GA	GCA,GACCAAGCA	Indel	Rv2263	No	HIGH	frameshift_variant	agg/Cagg	p.Arg168_Ser169fs/c.502_503insC
SAWC507	2729616	GTCGG	GTCGGATCGG	Indel	Rv2434c	No	HIGH	frameshift_variant	gcc/gCCGATcc	p.Ala314_Asp315fs/c.940_941insCCGAT
SAWC5527	2729620	GCC	GATCGGACC,GC	Indel	Rv2434c	No	HIGH	frameshift_variant	gag/	p.Glu313fs/c.939delG
SAWC507	4231873	CGGG	CAGCGGGG	Indel	Rv3785	No	HIGH	frameshift_variant	ccg/ccAGCGg	p.Pro185_Gly186fs/c.555_556insAGCG
SAWC507	4231948	T	TC	Indel	Rv3785	No	HIGH	frameshift_variant	gtg/gtCg	p.Val210_Arg211fs/c.630_631insC
SAWC5527	3663826	A	ACGAAC,AC	Indel	accE5	No	HIGH	frameshift_variant	gaa/CGAACgaa	p.Glu47_Val48fs/c.139_140insCGAAC
SAWC507	1989063	G	GGGACGGAA	Indel	cut1	No	HIGH	frameshift_variant	gac/gGGACGGAAac	p.Asp8_Phe9fs/c.23_24insGGACGGAA
SAWC507	3489917	GGT	GGTGAACCGT	Indel	moaR1	No	HIGH	frameshift_variant	cca/GAACCGTcca	p.Pro139_Val140fs/c.415_416insGAACCGT
SAWC507	840213	GC	GCTGTTC,GGCTGTTC,GTTC	Indel	PE_PGRS10	Yes	HIGH	frameshift_variant	ggc/TGTTCggc	p.Gly589_Ala590fs/c.1765_1766insTGTTC
SAWC507	925974	A	AG	Indel	PE_PGRS13	Yes	HIGH	frameshift_variant	gac/gaGc	p.Asp205_Gly206fs/c.615_616insG
SAWC507	926958	G	GATCC	Indel	PE_PGRS13	Yes	HIGH	frameshift_variant	ggg/ggATCCg	p.Gly533_Ala534fs/c.1599_1600insATCC
SAWC5527	927055	GTT	GT	Indel	PE_PGRS13	Yes	HIGH	frameshift_variant	ttc/	p.Phe566fs/c.1697delT
SAWC507	1212184	C	CGGCA	Indel	PE_PGRS21	Yes	HIGH	frameshift_variant	ccc/cGGCAcc	p.Pro209_Gly210fs/c.626_627insGGCA
SAWC507	1489273	C	CGA	Indel	PE_PGRS24	Yes	HIGH	frameshift_variant	ggg/ggTCg	p.Gly231_Pro232fs/c.692_693insTC
SAWC507	335956	C	T	SNP	Rv0278c	No	MODERATE	missense_variant	Gcc/Acc	p.Ala119Thr/c.355G>A
SAWC507	336081	A	G	SNP	Rv0278c	No	MODERATE	missense_variant	gTg/gCg	p.Val77Ala/c.230T>C
SAWC507	336082	C	T	SNP	Rv0278c	No	MODERATE	missense_variant	Gtg/Atg	p.Val77Met/c.229G>A
SAWC507	336234	C	G	SNP	Rv0278c	No	MODERATE	missense_variant	aGc/aCc	p.Ser26Thr/c.77G>C
SAWC507	336235	T	C	SNP	Rv0278c	No	MODERATE	missense_variant	Agc/Ggc	p.Ser26Gly/c.76A>G
SAWC507	336246	C	T	SNP	Rv0278c	No	MODERATE	missense_variant	gGa/gAa	p.Gly22Glu/c.65G>A
SAWC507	1276853	G	C	SNP	Rv1148c	No	MODERATE	missense_variant	gCg/gGg	p.Ala299Gly/c.896C>G
SAWC5527	1276865	G	C	SNP	Rv1148c	No	MODERATE	missense_variant	gCg/gGg	p.Ala295Gly/c.884C>G
SAWC5527	1276875	T	G	SNP	Rv1148c	No	MODERATE	missense_variant	Aat/Cat	p.Asn292His/c.874A>C
SAWC507	1955912	GC	GCTTC	Indel	Rv1730c	No	MODERATE	inframe_insertion	cgg/cggGAA	p.Arg444_Ala445insArgGlu/c.1332_1333insGAA
SAWC507	1955920	G	C	SNP	Rv1730c	No	MODERATE	missense_variant	gaC/gaG	p.Asp442Glu/c.1326C>G
SAWC507	1955927	A	G	SNP	Rv1730c	No	MODERATE	missense_variant	gTc/gCc	p.Val440Ala/c.1319T>C
SAWC507	1955934	TCT	TCTTCT	Indel	Rv1730c	No	MODERATE	inframe_insertion	gag/gAGAag	p.Glu437_Thr438insGluLys/c.1309_1310insAGA
SAWC507	1955941	G	C	SNP	Rv1730c	No	MODERATE	missense_variant	gaC/gaG	p.Asp435Glu/c.1305C>G
SAWC507	2720952	T	C	SNP	Rv2424c	No	MODERATE	missense_variant	Acc/Gcc	p.Thr276Ala/c.826A>G
SAWC507	2720954	G	A	SNP	Rv2424c	No	MODERATE	missense_variant	aCc/aTc	p.Thr275Ile/c.824C>T
SAWC507	2729627	C	G	SNP	Rv2434c	No	MODERATE	missense_variant	Gac/Cac	p.Asp312His/c.934G>C
SAWC5527	2729630	G	C	SNP	Rv2434c	No	MODERATE	missense_variant	Ctc/Gtc	p.Leu311Val/c.931C>G
SAWC5527	3127920	G	A	SNP	Rv2820c	No	MODERATE	missense_variant	gCg/gTg	p.Ala118Val/c.353C>T
SAWC507	2949905	GT	GTGAT	Indel	TB31.7	No	MODERATE	disruptive_inframe_insertion	gtc/gtGATc	p.Val105_Asp106insValIle/c.315_316insGAT
SAWC5527	2949907	C	CATA	Indel	TB31.7	No	MODERATE	inframe_insertion	gac/ATAgac	p.Asp106_Met107insIleAsp/c.316_317insATA
SAWC5527	2949912	T	G	SNP	TB31.7	No	MODERATE	missense_variant	aTg/aGg	p.Met107Arg/c.320T>G
SAWC507	1989068	C	G	SNP	cut1	No	MODERATE	missense_variant	ttC/ttG	p.Phe9Leu/c.27C>G
SAWC5527	3	GAC	GACGTCGTTGAC	Indel	dnaA	No	MODERATE	disruptive_inframe_insertion	acc/acGTCGTTGACc	p.Thr2_Asp3insThrSerLeuThr/c.6_7insGTCGTTGAC
SAWC507	4	AC	ACGTTGAC,ATGAC	Indel	dnaA	No	MODERATE	disruptive_inframe_insertion	acc/acGTTGACc	p.Thr2_Asp3insThrLeuThr/c.6_7insGTTGAC
SAWC507	2372493	C	G	SNP	dop	No	MODERATE	missense_variant	cGt/cCt	p.Arg26Pro/c.77G>C
SAWC507	2866744	G	A	SNP	lppA	No	MODERATE	missense_variant	Gac/Aac	p.Asp93Asn/c.277G>A
SAWC507	2866745	A	C	SNP	lppA	No	MODERATE	missense_variant	gAc/gCc	p.Asp93Ala/c.278A>C
SAWC507	2866749	C	A	SNP	lppA	No	MODERATE	missense_variant	gaC/gaA	p.Asp94Glu/c.282C>A
SAWC5527	2866842	G	C	SNP	lppA	No	MODERATE	missense_variant	atG/atC	p.Met125Ile/c.375G>C
SAWC507	3247866	C	A	SNP	ppsA	No	MODERATE	missense_variant	Caa/Aaa	p.Gln808Lys/c.2422C>A
SAWC507	3247867	A	G,T	SNP	ppsA	No	MODERATE	missense_variant	cAa/cGa	p.Gln808Arg/c.2423A>G
SAWC507	3247869	A	G	SNP	ppsA	No	MODERATE	missense_variant	Aac/Gac	p.Asn809Asp/c.2425A>G
SAWC507	839123	A	G	SNP	PE_PGRS10	Yes	MODERATE	missense_variant	Agg/Ggg	p.Arg225Gly/c.673A>G
SAWC507	839129	C	G	SNP	PE_PGRS10	Yes	MODERATE	missense_variant	Cgc/Ggc	p.Arg227Gly/c.679C>G
SAWC5527	839995	G	C	SNP	PE_PGRS10	Yes	MODERATE	missense_variant	ttG/ttC	p.Leu515Phe/c.1545G>C
SAWC5527	839999	G	T	SNP	PE_PGRS10	Yes	MODERATE	missense_variant	Gcc/Tcc	p.Ala517Ser/c.1549G>T
SAWC5527	840003	C	G	SNP	PE_PGRS10	Yes	MODERATE	missense_variant	gCc/gGc	p.Ala518Gly/c.1553C>G
SAWC507	840179	A	G	SNP	PE_PGRS10	Yes	MODERATE	missense_variant	Acc/Gcc	p.Thr577Ala/c.1729A>G
SAWC507	925833	G	GTACCAC	Indel	PE_PGRS13	Yes	MODERATE	disruptive_inframe_insertion	ggc/ggTACCACc	p.Gly158_Gly159insGlyThrThr/c.474_475insTACCAC
SAWC507	925848	C	T	SNP	PE_PGRS13	Yes	MODERATE	missense_variant	gCt/gTt	p.Ala163Val/c.488C>T
SAWC507	927063	C	A	SNP	PE_PGRS13	Yes	MODERATE	missense_variant	gCc/gAc	p.Ala568Asp/c.1703C>A
SAWC507	1191382	G	C	SNP	PE_PGRS20	Yes	MODERATE	missense_variant	gCc/gGc	p.Ala256Gly/c.767C>G
SAWC507	1191386	C	T,G	SNP	PE_PGRS20	Yes	MODERATE	missense_variant	Gac/Aac	p.Asp255Asn/c.763G>A
SAWC507	1212163	C	G	SNP	PE_PGRS21	Yes	MODERATE	missense_variant	Ctc/Gtc	p.Leu202Val/c.604C>G
SAWC507	1212164	T	C	SNP	PE_PGRS21	Yes	MODERATE	missense_variant	cTc/cCc	p.Leu202Pro/c.605T>C
SAWC507	1212204	CGG	CGGGGG	Indel	PE_PGRS21	Yes	MODERATE	disruptive_inframe_insertion	ggc/ggGGGc	p.Gly216_Gly217insGlyGly/c.648_649insGGG
SAWC507	1385251	TCGCCG	TCGCCGCCGGCGCCG	Indel	PE_PGRS23	Yes	MODERATE	inframe_insertion	gac/gaCGGCGCCGGc	p.Asp474_Gly475insAspGlyAlaGly/c.1421_1422insCGGCGCCGG
SAWC507	1385261	G	C	SNP	PE_PGRS23	Yes	MODERATE	missense_variant	Cag/Gag	p.Gln473Glu/c.1417C>G
SAWC507	1385329	A	T	SNP	PE_PGRS23	Yes	MODERATE	missense_variant	aTc/aAc	p.Ile450Asn/c.1349T>A
SAWC507	1385330	T	C	SNP	PE_PGRS23	Yes	MODERATE	missense_variant	Atc/Gtc	p.Ile450Val/c.1348A>G
SAWC507	1385339	C	T	SNP	PE_PGRS23	Yes	MODERATE	missense_variant	Gac/Aac	p.Asp447Asn/c.1339G>A
SAWC507	1385347	A	T	SNP	PE_PGRS23	Yes	MODERATE	missense_variant	gTc/gAc	p.Val444Asp/c.1331T>A
SAWC507	1489253	G	A	SNP	PE_PGRS24	Yes	MODERATE	missense_variant	gCc/gTc	p.Ala238Val/c.713C>T
SAWC507	1489254	C	T	SNP	PE_PGRS24	Yes	MODERATE	missense_variant	Gcc/Acc	p.Ala238Thr/c.712G>A
SAWC507	1619116	C	G	SNP	PE_PGRS26	Yes	MODERATE	missense_variant	gGc/gCc	p.Gly190Ala/c.569G>C
SAWC507	1619123	C	T	SNP	PE_PGRS26	Yes	MODERATE	missense_variant	Gcc/Acc	p.Ala188Thr/c.562G>A
SAWC507	1634539	G	C	SNP	PE_PGRS27	Yes	MODERATE	missense_variant	gCg/gGg	p.Ala30Gly/c.89C>G
SAWC507	1634540	C	T	SNP	PE_PGRS27	Yes	MODERATE	missense_variant	Gcg/Acg	p.Ala30Thr/c.88G>A
SAWC507	1634548	G	A	SNP	PE_PGRS27	Yes	MODERATE	missense_variant	gCg/gTg	p.Ala27Val/c.80C>T
SAWC507	1634581	A	G	SNP	PE_PGRS27	Yes	MODERATE	missense_variant	tTa/tCa	p.Leu16Ser/c.47T>C
SAWC507	1637205	A	G,C	SNP	PE_PGRS28	Yes	MODERATE	missense_variant	gTt/gCt	p.Val342Ala/c.1025T>C
SAWC507	336772	C	T	SNP	PE_PGRS4	Yes	MODERATE	missense_variant	Gac/Aac	p.Asp768Asn/c.2302G>A
SAWC507	3737477	CC	CCTTGGGTGAC	Indel	PE_PGRS49	Yes	MODERATE	inframe_insertion	gcc/gccGTCACCCAA	p.Ala174_Gly175insAlaValThrGln/c.522_523insGTCACCCAA
SAWC507	3737489	G	T	SNP	PE_PGRS49	Yes	MODERATE	missense_variant	gCc/gAc	p.Ala171Asp/c.512C>A
SAWC507	3737490	C	T	SNP	PE_PGRS49	Yes	MODERATE	missense_variant	Gcc/Acc	p.Ala171Thr/c.511G>A
SAWC507	3737498	C	A	SNP	PE_PGRS49	Yes	MODERATE	missense_variant	gGc/gTc	p.Gly168Val/c.503G>T
SAWC507	3737502	CG	CGAAAAAG	Indel	PE_PGRS49	Yes	MODERATE	inframe_insertion	ggc/ggCTTTTTc	p.Gly166_Gly167insGlyPhePhe/c.497_498insCTTTTT
SAWC507	3927538	G	A	SNP	PE_PGRS53	Yes	MODERATE	missense_variant	Gac/Aac	p.Asp324Asn/c.970G>A
SAWC507	3927539	A	C	SNP	PE_PGRS53	Yes	MODERATE	missense_variant	gAc/gCc	p.Asp324Ala/c.971A>C
SAWC5527	3927548	C	T	SNP	PE_PGRS53	Yes	MODERATE	missense_variant	aCc/aTc	p.Thr327Ile/c.980C>T
SAWC507	3927595	G	A	SNP	PE_PGRS53	Yes	MODERATE	missense_variant	Gcc/Acc	p.Ala343Thr/c.1027G>A
SAWC507	3927605	T	A	SNP	PE_PGRS53	Yes	MODERATE	missense_variant	aTg/aAg	p.Met346Lys/c.1037T>A
SAWC507	3927606	G	A	SNP	PE_PGRS53	Yes	MODERATE	missense_variant	atG/atA	p.Met346Ile/c.1038G>A
SAWC507	3932769	A	G	SNP	PE_PGRS54	Yes	MODERATE	missense_variant	Aaa/Gaa	p.Lys589Glu/c.1765A>G
SAWC507	3932770	A	C	SNP	PE_PGRS54	Yes	MODERATE	missense_variant	aAa/aCa	p.Lys589Thr/c.1766A>C
SAWC507	3932771	A	C	SNP	PE_PGRS54	Yes	MODERATE	missense_variant	aaA/aaC	p.Lys589Asn/c.1767A>C
SAWC507	3934699	G	A	SNP	PE_PGRS54	Yes	MODERATE	missense_variant	aGc/aAc	p.Ser1232Asn/c.3695G>A
SAWC507	3934734	G	A	SNP	PE_PGRS54	Yes	MODERATE	missense_variant	Gcc/Acc	p.Ala1244Thr/c.3730G>A
SAWC507	3947090	A	T	SNP	PE_PGRS57	Yes	MODERATE	missense_variant	Acc/Tcc	p.Thr433Ser/c.1297A>T
SAWC507	3947093	A	G	SNP	PE_PGRS57	Yes	MODERATE	missense_variant	Aac/Gac	p.Asn434Asp/c.1300A>G
SAWC507	3947094	A	G	SNP	PE_PGRS57	Yes	MODERATE	missense_variant	aAc/aGc	p.Asn434Ser/c.1301A>G
SAWC507	3947108	GCCGGCGG	GCCGGCGGCACCGGCGG	Indel	PE_PGRS57	Yes	MODERATE	disruptive_inframe_insertion	gga/ggCACCGGCGGa	p.Gly441_Gln442insGlyThrGlyGly/c.1323_1324insCACCGGCGG
SAWC507	3948347	T	G	SNP	PE_PGRS57	Yes	MODERATE	missense_variant	Tcc/Gcc	p.Ser852Ala/c.2554T>G
SAWC507	3948362	T	G	SNP	PE_PGRS57	Yes	MODERATE	missense_variant	Tgt/Ggt	p.Cys857Gly/c.2569T>G
SAWC507	3948404	T	G	SNP	PE_PGRS57	Yes	MODERATE	missense_variant	Tgc/Ggc	p.Cys871Gly/c.2611T>G
SAWC507	623508	C	G	SNP	PE_PGRS6	Yes	MODERATE	missense_variant	gCc/gGc	p.Ala239Gly/c.716C>G
SAWC5527	836766	G	C	SNP	PE_PGRS9	Yes	MODERATE	missense_variant	Ggg/Cgg	p.Gly356Arg/c.1066G>C
SAWC507	426968	G	C	SNP	PPE8	Yes	MODERATE	missense_variant	gCc/gGc	p.Ala2571Gly/c.7712C>G
SAWC507	426972	T	A	SNP	PPE8	Yes	MODERATE	missense_variant	Att/Ttt	p.Ile2570Phe/c.7708A>T
SAWC5527	426978	G	T	SNP	PPE8	Yes	MODERATE	missense_variant	Cag/Aag	p.Gln2568Lys/c.7702C>A
SAWC507	427089	A	T	SNP	PPE8	Yes	MODERATE	missense_variant	Tcc/Acc	p.Ser2531Thr/c.7591T>A
SAWC507	427096	GA	GGTGTTGAACA,GAACA	Indel	PPE8	Yes	MODERATE	inframe_insertion	atc/aTGTtc	p.Ile2528_Gly2529insMetPhe/c.7582_7583insTGT
SAWC507	335971	A	G	SNP	Rv0278c	No	LOW	synonymous_variant	Ttg/Ctg	p.Leu114Leu/c.340T>C
SAWC507	336074	T	C	SNP	Rv0278c	No	LOW	synonymous_variant	gcA/gcG	p.Ala79Ala/c.237A>G
SAWC507	336245	T	C	SNP	Rv0278c	No	LOW	synonymous_variant	ggA/ggG	p.Gly22Gly/c.66A>G
SAWC507	1276846	C	G	SNP	Rv1148c	No	LOW	synonymous_variant	cgG/cgC	p.Arg301Arg/c.903G>C
SAWC5527	1276864	C	A	SNP	Rv1148c	No	LOW	synonymous_variant	gcG/gcT	p.Ala295Ala/c.885G>T
SAWC5527	1276867	A	G	SNP	Rv1148c	No	LOW	synonymous_variant	gaT/gaC	p.Asp294Asp/c.882T>C
SAWC5527	1276873	A	G	SNP	Rv1148c	No	LOW	synonymous_variant	aaT/aaC	p.Asn292Asn/c.876T>C
SAWC5527	1276876	G	T	SNP	Rv1148c	No	LOW	synonymous_variant	cgC/cgA	p.Arg291Arg/c.873C>A
SAWC507	1276882	C	G	SNP	Rv1148c	No	LOW	synonymous_variant	gcG/gcC	p.Ala289Ala/c.867G>C
SAWC507	1276885	C	T	SNP	Rv1148c	No	LOW	synonymous_variant	caG/caA	p.Gln288Gln/c.864G>A
SAWC5527	2866839	A	T	SNP	lppA	No	LOW	synonymous_variant	gtA/gtT	p.Val124Val/c.372A>T
SAWC5527	2866845	C	T	SNP	lppA	No	LOW	synonymous_variant	ttC/ttT	p.Phe126Phe/c.378C>T
SAWC507	2867552	A	G	SNP	lppB	No	LOW	synonymous_variant	cgA/cgG	p.Arg143Arg/c.429A>G
SAWC507	3247865	G	T	SNP	ppsA	No	LOW	synonymous_variant	gcG/gcT	p.Ala807Ala/c.2421G>T
SAWC507	3247868	A	G	SNP	ppsA	No	LOW	synonymous_variant	caA/caG	p.Gln808Gln/c.2424A>G
SAWC507	3247874	G	A	SNP	ppsA	No	LOW	synonymous_variant	cgG/cgA	p.Arg810Arg/c.2430G>A
SAWC507	840181	C	G	SNP	PE_PGRS10	Yes	LOW	synonymous_variant	acC/acG	p.Thr577Thr/c.1731C>G
SAWC5527	927049	T	C	SNP	PE_PGRS13	Yes	LOW	synonymous_variant	ggT/ggC	p.Gly563Gly/c.1689T>C
SAWC507	927064	C	G	SNP	PE_PGRS13	Yes	LOW	synonymous_variant	gcC/gcG	p.Ala568Ala/c.1704C>G
SAWC507	1096398	C	T	SNP	PE_PGRS18	Yes	LOW	synonymous_variant	gcG/gcA	p.Ala18Ala/c.54G>A
SAWC507	1385334	C	G	SNP	PE_PGRS23	Yes	LOW	synonymous_variant	ggG/ggC	p.Gly448Gly/c.1344G>C
SAWC507	1385343	C	G	SNP	PE_PGRS23	Yes	LOW	synonymous_variant	ggG/ggC	p.Gly445Gly/c.1335G>C
SAWC507	1385349	G	A	SNP	PE_PGRS23	Yes	LOW	synonymous_variant	ggC/ggT	p.Gly443Gly/c.1329C>T
SAWC507	1619118	G	A	SNP	PE_PGRS26	Yes	LOW	synonymous_variant	ggC/ggT	p.Gly189Gly/c.567C>T
SAWC5527	1633590	G	A	SNP	PE_PGRS27	Yes	LOW	synonymous_variant	ggC/ggT	p.Gly346Gly/c.1038C>T
SAWC507	1634523	C	T	SNP	PE_PGRS27	Yes	LOW	synonymous_variant	tcG/tcA	p.Ser35Ser/c.105G>A
SAWC507	1634538	C	G	SNP	PE_PGRS27	Yes	LOW	synonymous_variant	gcG/gcC	p.Ala30Ala/c.90G>C
SAWC507	1634541	A	G	SNP	PE_PGRS27	Yes	LOW	synonymous_variant	aaT/aaC	p.Asn29Asn/c.87T>C
SAWC507	1634547	C	T	SNP	PE_PGRS27	Yes	LOW	synonymous_variant	gcG/gcA	p.Ala27Ala/c.81G>A
SAWC507	1634550	G	A	SNP	PE_PGRS27	Yes	LOW	synonymous_variant	ggC/ggT	p.Gly26Gly/c.78C>T
SAWC507	1634580	T	C	SNP	PE_PGRS27	Yes	LOW	synonymous_variant	ttA/ttG	p.Leu16Leu/c.48A>G
SAWC507	1634586	T	C	SNP	PE_PGRS27	Yes	LOW	synonymous_variant	gcA/gcG	p.Ala14Ala/c.42A>G
SAWC507	1634589	G	C	SNP	PE_PGRS27	Yes	LOW	synonymous_variant	gcC/gcG	p.Ala13Ala/c.39C>G
SAWC507	336773	A	G	SNP	PE_PGRS4	Yes	LOW	synonymous_variant	ggT/ggC	p.Gly767Gly/c.2301T>C
SAWC507	338618	C	G	SNP	PE_PGRS4	Yes	LOW	synonymous_variant	ggG/ggC	p.Gly152Gly/c.456G>C
SAWC507	3737488	G	C	SNP	PE_PGRS49	Yes	LOW	synonymous_variant	gcC/gcG	p.Ala171Ala/c.513C>G
SAWC507	3927543	C	T	SNP	PE_PGRS53	Yes	LOW	synonymous_variant	ggC/ggT	p.Gly325Gly/c.975C>T
SAWC5527	3927549	C	G	SNP	PE_PGRS53	Yes	LOW	synonymous_variant	acC/acG	p.Thr327Thr/c.981C>G
SAWC5527	3927552	A	C	SNP	PE_PGRS53	Yes	LOW	synonymous_variant	ggA/ggC	p.Gly328Gly/c.984A>C
SAWC5527	3927555	G	C	SNP	PE_PGRS53	Yes	LOW	synonymous_variant	ggG/ggC	p.Gly329Gly/c.987G>C
SAWC507	3932774	C	T	SNP	PE_PGRS54	Yes	LOW	synonymous_variant	ggC/ggT	p.Gly590Gly/c.1770C>T
SAWC507	3934733	G	C	SNP	PE_PGRS54	Yes	LOW	synonymous_variant	ggG/ggC	p.Gly1243Gly/c.3729G>C
SAWC507	3936332	C	G	SNP	PE_PGRS54	Yes	LOW	synonymous_variant	ggC/ggG	p.Gly1776Gly/c.5328C>G
SAWC507	3948400	C	G	SNP	PE_PGRS57	Yes	LOW	synonymous_variant	ggC/ggG	p.Gly869Gly/c.2607C>G
SAWC5527	836762	C	G	SNP	PE_PGRS9	Yes	LOW	synonymous_variant	tcC/tcG	p.Ser354Ser/c.1062C>G
SAWC5527	836765	T	C	SNP	PE_PGRS9	Yes	LOW	synonymous_variant	ggT/ggC	p.Gly355Gly/c.1065T>C
SAWC507	426970	A	G	SNP	PPE8	Yes	LOW	synonymous_variant	atT/atC	p.Ile2570Ile/c.7710T>C
SAWC507	426988	G	A	SNP	PPE8	Yes	LOW	synonymous_variant	ggC/ggT	p.Gly2564Gly/c.7692C>T
